# Supplementary material for: Equation of State for the Thermodynamic Properties of Trans-1,2-dichloroethene [R-1130(E)]
Source: Int J Thermophys. 2025 Mar 28;46(5):76. doi: 10.1007/s10765-025-03535-3 (PMC11953157; doi:10.1007/s10765-025-03535-3)
Supplement: Supplementary file 1 — Supplementary file1 (ZIP 301 KB) The supplemental information includes a ZIP folder containing the file R1130E.FLD.txt that can be used with the NIST REFPROP [78] computer program (but must be renamed R1130E.FLD). Additional Supplemental Information includes the tabulated values of the ideal gas heat capacity, an ECS model for the viscosity and thermal conductivity for use with the EOS developed in this work, and a small Python program to check implementation of the EOS. [file 10765_2025_3535_MOESM1_ESM.zip]

Archive with 4 entries (3 files):
- 10765_2025_3535_MOESM1_ESM/
- 10765_2025_3535_MOESM1_ESM/R1130E.FLD.txt
- 10765_2025_3535_MOESM1_ESM/R1130E.py
- 10765_2025_3535_MOESM1_ESM/Supplemental Information.Jan23.pdf
