# Supplementary material for: Equation of State for the Thermodynamic Properties of Trans-1,2-dichloroethene [R-1130(E)]
Source: Int J Thermophys. 2025 Mar 28;46(5):76. doi: 10.1007/s10765-025-03535-3 (PMC11953157; doi:10.1007/s10765-025-03535-3)
Supplement: Supplementary file 1 — Supplementary file1 (ZIP 301 KB) The supplemental information includes a ZIP folder containing the file R1130E.FLD.txt that can be used with the NIST REFPROP [78] computer program (but must be renamed R1130E.FLD). Additional Supplemental Information includes the tabulated values of the ideal gas heat capacity, an ECS model for the viscosity and thermal conductivity for use with the EOS developed in this work, and a small Python program to check implementation of the EOS. [file 10765_2025_3535_MOESM1_ESM.zip › 10765_2025_3535_MOESM1_ESM/R1130E.FLD.txt]

R1130E               !Short name
156-60-5             !CAS number
trans-1,2-Dichloroethylene !Full name
ClCH=CHCl(E)         !Chemical formula {C2H2Cl2}
R-1130(E)            !Synonym
96.94328             !Molar mass [g/mol]
223.31               !Triple point temperature [K]
320.367              !Normal boiling point [K]
515.69               !Critical temperature [K]
5255.46              !Critical pressure [kPa]
4.54                 !Critical density [mol/L]
0.194                !Acentric factor
-1                   !Dipole moment [Debye]
IIR                  !Default reference state
10.0                 !Version number
Not yet assigned     !UN Number                                                 :UN:
halocb               !Family                                                    :Family:
????                 !Heating value (upper) [kJ/mol]                            :Heat:
1S/C2H2Cl2/c3-1-2-4/h1-2H/b2-1+           !Standard InChI String                :InChI:
KFUSEUYYWQURPO-OWOJBTEDSA-N               !Standard InChI Key                   :InChIKey:
9905ef70  (R1234ze(E))                    !Alternative fluid for mixing rules   :AltID:
33d71e10                                  !Hash number from InChI Key           :Hash:


!The fluid files contain general information about the fluid in the first 15 to 20 lines, followed by sections for the
! equations of state, transport equations, and auxiliary equations.  Equations of state are listed first.  The NIST recommended
! equations begin with a hash mark (#).  The secondary equations begin with the @ symbol.  These symbols can be swapped to
! select a secondary equation as primary and the primary as secondary.  The equation of state section also contains auxiliary
! equations for the ideal gas heat capacity or ideal gas Helmholtz energy.  Below the equations of state (both primary and
! secondary) are the transport equations, first viscosity and then thermal conductivity.  These are then followed by the
! secondary equations if available.  The transport section also contains auxiliary equations required to calculate either the
! dilute gas state or the critical enhancement.  At the end of the file are additional but not necessary auxiliary equations,
! including simple equations for the vapor pressure, saturated liquid and vapor densities, melting line (for some fluids), and
! sublimation line (for even fewer fluids).  This section also contains the equations for dielectric constant and surface
! tension if available.  The sections are divided by different symbols (these being _-+=^*~) to aid the eye in locating a
! particular section.  Secondary equations are indented 10 spaces to avoid confusion with the NIST recommended equations.  The
! end of the fluid file is marked with @END.  Anything below that is ignored.


! compiled by M.L. Huber, NIST Physical and Chemical Properties Division, Boulder, Colorado
! 12-04-24 MLH, Original version.


________________________________________________________________________________

#EOS   !---Equation of state---
FEQ    !Helmholtz equation of state for R-1130(E) of Huber, Kazakov, and Lemmon (2025).
:DOI:
?
?```````````````````````````````````````````````````````````````````````````````
?Huber, M.L., Kazakov, A.F., and Lemmon, E.W.,
? "Equation of State for the Thermodynamic Properties of
? trans-1,2-Dichloroethene [R-1130(E)],"
? Int. J. Thermophys, xx:xxx-xxx, 2025.
?
?The estimated uncertainties (at a k = 2 or 95% level of confidence) are based on
? comparisons with critically assessed data and are 0.25% for vapor pressure for
? temperatures in the range 300 K < T < 454 K, rising to 1.5% as the temperature
? decreases from 300 K to 265 K. For density in the liquid phase the estimated
? uncertainty is 0.14% for temperatures 270 K < T < 410 K and for pressures up to
? 30 MPa. For the vapor phase the estimated uncertainty in density is 3%.  The
? uncertainty for liquid-phase heat capacity is 1% at atmospheric pressure over
? the temperature range 268 K < T < 309 K, and the uncertainty for the speed of
? sound in the liquid phase is 0.25% for temperatures 230 K < T < 420 K and for
? pressures up to 30 MPa. The uncertainties are larger outside of these specified
? ranges and in the critical region.
?
!```````````````````````````````````````````````````````````````````````````````
223.31             !Lower temperature limit [K]
525.0              !Upper temperature limit [K]
30000.0            !Upper pressure limit [kPa]
14.19              !Maximum density [mol/L]
CPP                                    !Pointer to Cp0 model
96.94328                               !Molar mass [g/mol]
223.31                                 !Triple point temperature [K]
0.648402                               !Pressure at triple point [kPa]
14.189                                 !Density at triple point [mol/L]
320.367                                !Normal boiling point temperature [K]
0.194                                  !Acentric factor
515.69       5255.46       4.54        !Tc [K], Pc [kPa], Dc [mol/L]
515.69                     4.54        !Reducing parameters [K, mol/L]
8.314462618                            !Gas constant [J/mol-K]
11  5   4 12   0 0    0 0  0 0  0 0    !# terms and # coefs/term for normal terms, Gaussian terms, and Gao terms
 0.0256          1.        4.  0.  0.  !a(i),t(i),d(i),l(i)
 0.9             0.188     1.  0.  0.
-0.49787364754   0.77      1.  0.  0.
-0.99000024872   1.0385    2.  0.  0.
 0.054           0.2496    2.  0.  0.
 0.153           0.458     3.  0.  0.
-0.318           0.9       1.  1.  2.43
-0.973           1.21      1.  2.  1.236548
-0.098           4.7       1.  3.  0.722
-0.034           6.61575   2.  3.  1.483
-0.0971          2.257     3.  3.  0.2255
-0.26            3.2664    1.  2. 2.  -5.10245  0. 1.   -0.31662   0 0 0
-0.135           3.59      2.  2. 2.  -4.572    0. 1.    0.065     0 0 0
-0.21            1.2       1.  2. 2.  -4.63     0. 1.   -0.28568   0 0 0
-0.197           1.42      1.  2. 2.  -1.785    0. 1.    0.99      0 0 0
                                       eta               epsilon
                                   EXP[eta*(delta-epsilon)^2]


#AUX   !---Auxiliary function for Cp0
CPP    !Ideal gas heat capacity function for R-1130(E) of Huber, Kazakov, and Lemmon (2025).
?
?```````````````````````````````````````````````````````````````````````````````
?Huber, M.L., Kazakov, A.F., and Lemmon, E.W., 2025.
?
!```````````````````````````````````````````````````````````````````````````````
0.                 !
10000.             !
0.                 !
0.                 !
1.0   8.314462618  !Reducing parameters for T, Cp0
1 3   0 0   0 0 0  !Nterms:  polynomial, exponential, cosh, sinh
 4.0        0.0
 2.697    367.0
 6.264   1246.0
 3.041   4030.0


#AUX   !---Auxiliary function for PX0
PX0    !Helmholtz energy ideal-gas function for R-1130(E)
?
?```````````````````````````````````````````````````````````````````````````````
?Huber, M.L., Kazakov, A.F., and Lemmon, E.W., 2025.
?
!```````````````````````````````````````````````````````````````````````````````
1 2  3  0 0  0 0 0         !Nterms:  ai*log(tau**ti); ai*tau**ti; ai*log(1-exp(bi*tau))
 3.0                  1.0  !ai, ti for [ai*log(tau**ti)] terms
-14.91185845478433    0.0  !ai, ti for [ai*tau**ti] terms
 8.646546650620836    1.0  !ai, ti for [ai*tau**ti] terms
 2.697    367.0            !ai, ti for [ai*log(1-exp(-ti/T)] terms
 6.264   1246.0
 3.041   4030.0


@AUX   !---Auxiliary function for Cp0
CP2    !Ideal gas heat capacity function for R-1130(E) of Kazakov (2023).
?
?```````````````````````````````````````````````````````````````````````````````
?Kazakov, A.F., 2023.
?
!```````````````````````````````````````````````````````````````````````````````
0.                 !
10000.             !
0.                 !
0.                 !
1.0     8.314462618 !Reducing parameters for T, Cp0
1 4   0 0   0 0 0  !Nterms:  polynomial, exponential, cosh, sinh
 4.00000000      0.00000000
 2.9429490825218614    386.72414120815284
 4.4129319977898263   1209.8824477820315
 2.6213859862486881   2008.9179345810364
 2.0227329334396238   4424.4409303310022


@AUX   !---Auxiliary function for Cp0
CP1    !Ideal gas heat capacity function for R1130(E).
?
?```````````````````````````````````````````````````````````````````````````````
?Akasaka, R., 2022.
? Calculated from Gaussian 09.
?
!```````````````````````````````````````````````````````````````````````````````
0.                 !
10000.             !
0.                 !
0.                 !
1.0  8.314462618   !Reducing parameters for T, Cp0
1 12  0 0   0 0 0  !Nterms:  polynomial, exponential, cosh, sinh
 4.0        0.0
 1.         308.29
 1.         342.23
 1.         504.04
 1.         1129.10
 1.         1172.53
 1.         1224.95
 1.         1344.46
 1.         1773.05
 1.         1884.14
 1.         2396.00
 1.         4667.84
 1.         4672.66


--------------------------------------------------------------------------------

@EOS    !---Equation of state---
ECS     !Extended corresponding states model w/ temperature-dependent shape factors.
          ?
          ?```````````````````````````````````````````````````````````````````````````````
          ?Teraishi, R., Kayukawa, Y., Akasaka, R., Saito, K.
          ? Universal parameters of the extended corresponding states (ECS)
          ? model for hydrofluoroolefin refrigerants.
          ? Int. J. Refrigeration, 131:33-40, 2021.
          ?
          !```````````````````````````````````````````````````````````````````````````````
          200.               !Lower temperature limit [K]
          550.               !Upper temperature limit [K]
          100000.            !Upper pressure limit [kPa]
          20.0               !Maximum density [mol/L]
          CP1                !Pointer to Cp0 model
          R1234ZEE.FLD
          FEQ                !pointer to reference fluid model
          0.313              !acentric factor for R1234ze(E) used in shape factor correlation
          0.26641            !critical compressibility for R1234ze(E) used in correlation
          0.2137             !acentric factor for Fluid used in shape factor correlation (Tanaka, 2021)
          516.5              !critical temperature [K]
          5510.              !critical pressure [kPa]
          4.435              !critical density [mol/L]
          2                         !number of temperature coefficients for 'f' shape factor
           0.06234 0.0d0     !alpha1 of Huber & Ely
          -0.6471  1.0d0     !alpha2 of Huber & Ely (log(Tr) term)
          0                         !number of density coefficients for 'f' shape factor
          2                         !number of temperature coefficients for 'h' shape factor
          -0.3790  0.0d0     !beta1 of Huber & Ely
           0.1040  1.0d0     !beta2 of Huber & Ely (log(Tr) term)
          0                         !number of density coefficients for 'h' shape factor


++++++++++++++++++++++++++++++++++++++++++++++++++++++++++++++++++++++++++++++++

#TRN   !---ECS Transport---
ECS    !Extended Corresponding States model (R134A reference) of Huber et al. (2025)
:DOI:
?
?```````````````````````````````````````````````````````````````````````````````
?Huber, M.L., Kazakov, A.F., and Lemmon, E.W.,
? "Equation of State for the Thermodynamic Properties of
? trans-1,2-Dichloroethene [R-1130(E)],"
? Int. J. Thermophys, xx:xxx-xxx, 2025.
?
?*** ESTIMATION METHOD--- NOT STANDARD REFERENCE QUALITY---
? Fit to NIST liquid phase thermal conductivity data Sept 2023. No vapor data.
? Estimated uncertainty of liquid phase thermal conductivity from 243 - 343 K and pressures to 25 MPa is 1.4%
? Limited data for liquid viscosity. No vapor data.
? Estimated uncertainty of liquid phase viscosity from 224 - 303 K and atmospheric pressure is 3.7%
?
?The Lennard-Jones parameters were estimated with the method of Chung, T.H., Ajlan, M., Lee, L.L., and Starling, K.E., "Generalized Multiparameter Correlation for Nonpolar and Polar Fluid Transport Properties," Ind. Eng. Chem. Res., 27:671-679, 1988.
?
!```````````````````````````````````````````````````````````````````````````````
223.31             !Lower temperature limit [K]
525.0              !Upper temperature limit [K]
30000.0            !Upper pressure limit [kPa]
14.5               !Maximum density [mol/L]
FEQ R134A.FLD
VS1                !Model for reference fluid viscosity
TC1                !Model for reference fluid thermal conductivity
BIG                !Large molecule identifier
1. 0. 0. 0.        !Large molecule parameters
1                  !Lennard-Jones flag (0 or 1) (0 => use estimates)
0.489              !Lennard-Jones coefficient sigma [nm]
409.5              !Lennard-Jones coefficient epsilon/kappa [K]
1  0  0                  !Number of terms in f_int term in Eucken correlation, spare1, spare2
 1.25e-3      0. 0. 0.   !Coefficient, power of T, spare 1, spare 2
2  0  0                  !Number of terms in psi (visc shape factor): poly,spare1,spare2
 1.03058      0. 0. 0.   !Coefficient, power of Tr, power of Dr, spare
-0.0285132    0. 1. 0.   !Coefficient, power of Tr, power of Dr, spare
2  0  0                  !Number of terms in chi (t.c. shape factor): poly,spare1,spare2
 0.98257      0. 0. 0.   !Coefficient, power of Tr, power of Dr, spare
-0.0045654    0. 1. 0.   !Coefficient, power of Tr, power of Dr, spare
TK3                      !Pointer to critical enhancement auxiliary function


#AUX   !---Auxiliary function for the thermal conductivity critical enhancement
TK3    !Simplified thermal conductivity critical enhancement for R-1330(E) of Perkins et al. (2013).
:DOI: 10.1007/s10765-013-1409-z
?
?```````````````````````````````````````````````````````````````````````````````
?Perkins, R.A., Sengers, J.V., Abdulagatov, I.M., and Huber, M.L.,
? "Simplified Model for the Critical Thermal-Conductivity Enhancement in Molecular Fluids,"
? Int. J. Thermophys., 34(2):191-212, 2013. doi: 10.1007/s10765-013-1409-z
?
!```````````````````````````````````````````````````````````````````````````````
0.                 !
10000.             !
0.                 !
0.                 !
9 0 0 0            !# terms:  terms, spare, spare, spare
1.0  1.0  1.0      !Reducing parameters for T, rho, tcx [mW/(m-K)]
0.63               !Nu (universal exponent)
1.239              !Gamma (universal exponent)
1.02               !R0 (universal amplitude)
0.063              !Z (universal exponent--not used for t.c., only viscosity)
1.0                !C (constant in viscosity eqn = 1/[2 - (alpha + gamma)/(2*nu)], but often set to 1)
0.206e-9           !Xi0 (amplitude) [m]
0.057              !Gam0 (amplitude) [-]
0.593e-9           !Qd_inverse (modified effective cutoff parameter) [m]; generic number, not fitted to data
773.54             !Tref (reference temperature)=1.5*Tc [K]


~~~~~~~~~~~~~~~~~~~~~~~~~~~~~~~~~~~~~~~~~~~~~~~~~~~~~~~~~~~~~~~~~~~~~~~~~~~~~~~~

#STN   !---Surface tension---
ST1    !Surface tension model of Tanaka et al. (2022)
:DOI: 10.1007/s10765-022-02986-2
?
?```````````````````````````````````````````````````````````````````````````````
?Tanaka, K., Kondou, C., Fukuda, S., and Akasaka, R.,
? "Vapor pressure, (p,rho,T) behavior, saturated densities, and surface tension of trans-1,2-Dichloroethene [R1130(E)],"
? Int. J. Thermophys. 43:69, 2022. DOI: 10.1007/s10765-022-02986-2
?
!```````````````````````````````````````````````````````````````````````````````
0.                 !
10000.             !
0.                 !
0.                 !
1                  !Number of terms in surface tension model
516.5              !Critical temperature (dummy)
0.07021     1.25   !Sigma0 and n


#PS    !---Vapor pressure---
PS5    !Vapor pressure equation for R1130E of Huber et al. (2025).
?
?```````````````````````````````````````````````````````````````````````````````
?Functional Form:  P=Pc*EXP[SUM(Ni*Theta^ti)*Tc/T] where Theta=1-T/Tc, Tc and Pc
? are the reducing parameters below, which are followed by rows containing Ni and ti.
?
!```````````````````````````````````````````````````````````````````````````````
0.                 !
10000.             !
0.                 !
0.                 !
515.69  5255.46    !Reducing parameters
5 0 0 0 0 0        !Number of terms in equation
-7.2526  1.0
 3.8005  1.5
-7.7286  2.12
 10.953  2.84
-9.7064  3.58


#DL    !---Saturated liquid density---
DL1    !Saturated liquid density equation for R1130E of Huber et al. (2025).
?
?```````````````````````````````````````````````````````````````````````````````
?Functional Form:  D=Dc*[1+SUM(Ni*Theta^ti)] where Theta=1-T/Tc, Tc and Dc are
? the reducing parameters below, which are followed by rows containing Ni and ti.
?
!```````````````````````````````````````````````````````````````````````````````
0.                 !
10000.             !
0.                 !
0.                 !
515.69  4.54       !Reducing parameters
6 0 0 0 0 0        !Number of terms in equation
 4.5770    0.47
-6.1201    0.83
 7.6048    1.23
-4.7251    1.69
 1.6728    2.27
 1.8053    9.80


#DV    !---Saturated vapor density---
DV3    !Saturated vapor density equation for R1130E of Huber et al. (2025).
?
?```````````````````````````````````````````````````````````````````````````````
?Functional Form:  D=Dc*EXP[SUM(Ni*Theta^ti)] where Theta=1-T/Tc, Tc and Dc are
? the reducing parameters below, which are followed by rows containing Ni and ti.
?
!```````````````````````````````````````````````````````````````````````````````
0.                 !
10000.             !
0.                 !
0.                 !
515.69  4.54       !Reducing parameters
7 0 0 0 0 0        !Number of terms in equation
-0.063124   0.05
-10.541     0.64
 23.782     1.13
-76.847     3.25
-56.858     1.74
-70.617     8.66
 82.754     2.57


@END
c        1         2         3         4         5         6         7         8
c2345678901234567890123456789012345678901234567890123456789012345678901234567890
