# Supplementary material for: Equation of State for the Thermodynamic Properties of Trans-1,2-dichloroethene [R-1130(E)]
Source: Int J Thermophys. 2025 Mar 28;46(5):76. doi: 10.1007/s10765-025-03535-3 (PMC11953157; doi:10.1007/s10765-025-03535-3)
Supplement: Supplementary file 1 — Supplementary file1 (ZIP 301 KB) The supplemental information includes a ZIP folder containing the file R1130E.FLD.txt that can be used with the NIST REFPROP [78] computer program (but must be renamed R1130E.FLD). Additional Supplemental Information includes the tabulated values of the ideal gas heat capacity, an ECS model for the viscosity and thermal conductivity for use with the EOS developed in this work, and a small Python program to check implementation of the EOS. [file 10765_2025_3535_MOESM1_ESM.zip › 10765_2025_3535_MOESM1_ESM/R1130E.py]

# Test code to implement a Helmholtz EOS
#
#
# Import necessary functions from the math library
from math import exp, log, sqrt

# Define constants for R1130E 
Tc = 515.69             # Critical temperature (K)
rhoc = 4540.0           # Critical density (mol/m^3)
a1 = -14.9118561980516731
a2 = 8.6465448701191558
c0 = 4
u = [367, 1246, 4030]   # Constants for ideal gas terms
v = [2.697, 6.264, 3.041]
Npoly = 6
Nexp = 5
NGauss = 4
M = 96.94328 / 1000.0   # Molar mass (kg/mol)
R = 8.314462618         # Universal gas constant (J/mol/K)

# Coefficients for the equation of state
n = [0.0256, 0.9, 0.054, 0.153, -0.49787364754, -0.99000024872, -0.318, -0.973, -0.098, -0.034, -0.0971, -0.26, -0.135, -0.21, -0.197]
t = [1.0, 0.188, 0.2496, 0.458, 0.77, 1.0385, 0.9, 1.21, 4.7, 6.61575, 2.257, 3.2664, 3.59, 1.2, 1.42]
d = [4, 1, 2, 3, 1, 2, 1, 1, 1, 2, 3, 1, 2, 1, 1]
l = [0, 0, 0, 0, 0, 0, 1, 2, 3, 3, 3] + [0] * 4
g = [0, 0, 0, 0, 0, 0, 2.43, 1.236548, 0.722, 1.483, 0.2255] + [0] * 4
eta = [0] * 11 + [5.10245, 4.572, 4.63, 1.785]
beta = [0] * 11 + [0] * 4
gamma = [0] * 11 + [1] * 4
epsilon = [0] * 11 + [-0.31662, 0.065, -0.28568, 0.99]

# Function to calculate residual derivatives
def resid_derivs(T, rho):
    tau = Tc / T        # Reduced temperature
    delta = rho / rhoc  # Reduced density

    # Initialize derivatives
    A00 = A10 = A01 = A20 = A11 = A02 = 0

    # Polynomial terms
    for i in range(Npoly):
        term = n[i] * delta**d[i] * tau**t[i]
        A00 += term
        A10 += t[i] * term
        A01 += d[i] * term
        A20 += t[i] * (t[i] - 1) * term
        A11 += d[i] * t[i] * term
        A02 += d[i] * (d[i] - 1) * term

    # Exponential terms
    for i in range(Npoly, Npoly + Nexp):
        exp_term = exp(-g[i] * delta**l[i])
        term = n[i] * delta**d[i] * tau**t[i] * exp_term
        A00 += term
        A10 += t[i] * term
        A01 += term * (d[i] - l[i] * g[i] * delta**l[i])
        A20 += t[i] * (t[i] - 1) * term
        A11 += t[i] * term * (d[i] - l[i] * g[i] * delta**l[i])
        A02 += term * ((d[i] - l[i] * g[i] * delta**l[i]) * (d[i] - 1 - l[i] * g[i] * delta**l[i]) - l[i]**2 * g[i] * delta**l[i])

    # Gaussian terms
    for i in range(Npoly + Nexp, Npoly + Nexp + NGauss):
        exp_term = exp(-eta[i] * (delta - epsilon[i])**2 - beta[i] * (tau - gamma[i])**2)
        term = n[i] * delta**d[i] * tau**t[i] * exp_term
        A00 += term
        A10 += term * (t[i] - 2 * beta[i] * tau * (tau - gamma[i]))
        A01 += term * (d[i] - 2 * eta[i] * delta * (delta - epsilon[i]))
        A20 += term * ((t[i] - 2 * beta[i] * tau * (tau - gamma[i]))**2 - t[i] - 2 * beta[i] * tau**2)
        A11 += term * (t[i] - 2 * beta[i] * tau * (tau - gamma[i])) * (d[i] - 2 * eta[i] * delta * (delta - epsilon[i]))
        A02 += term * ((d[i] - 2 * eta[i] * delta * (delta - epsilon[i]))**2 - d[i] - 2 * eta[i] * delta**2)

    return A00, A10, A01, A20, A11, A02

# Ideal Derivatives Function
def ideal_derivs(T, rho):
    tau = Tc / T
    delta = rho / rhoc
    A01 = 1
    A02 = -1
    A11 = 0
    A00 = log(delta) if delta > 0 else 0
    A00 += a1 + a2 * tau + (c0 - 1) * log(tau)
    for i in range(len(u)):
        A00 += v[i] * log(1 - exp(-u[i] * tau / Tc))
    A10 = a2 * tau + (c0 - 1)
    for i in range(len(u)):
        A10 += tau * v[i] * (u[i] / Tc) / (exp(u[i] * tau / Tc) - 1)
    A20 = -(c0 - 1)
    for i in range(len(u)):
        A20 -= tau**2 * v[i] * (u[i] / Tc)**2 * exp(u[i] * tau / Tc) / (exp(u[i] * tau / Tc) - 1)**2
    return A00, A10, A01, A20, A11, A02


# Function to combine residual and ideal derivatives
def derivs(T, rho):
    resid = resid_derivs(T, rho)
    ideal = ideal_derivs(T, rho)

    # Add corresponding terms from residual and ideal derivatives
    combined = [resid[i] + ideal[i] for i in range(len(resid))]
    return combined

# Main function to calculate and display thermodynamic properties
def main():
    # Temperature (T in K) and density (rho in mol/L) values to test
    test_cases = [
        (320, 0),
        (320, 0.02),
        (320, 12.5),
        (400, 0.02),
        (400, 11.0),
        (520,9.0)
    ]
    
    # Print table header
    print(f"{'T (K)':<10}{'rho (mol/L)':<15}{'p (MPa)':<10}{'w (m/s)':<10}{'cp (J/mol/K)':<15}{'cv (J/mol/K)':<15}{'h (J/mol)':<15}")
    print("-" * 83)

    
    
    for T, rho in test_cases:
        rho = rho * 1000                    # Convert density to mol/m^3
        Ar00, Ar10, Ar01, Ar20, Ar11, Ar02 = resid_derivs(T, rho)
        A00, A10, A01, A20, A11, A02 = derivs(T, rho)

        # Calculate pressure (p), heat capacities (cv, cp), speed of sound (w), and enthalpy
        p = rho * R * T * (Ar01 + 1) / 1e6  # Pressure in MPa
        cv = -R * A20
        cp = cv + R * (1 + Ar01 - Ar11)**2 / (1 + 2 * Ar01 + Ar02)
        w = sqrt(R * T / M * ((1 + 2 * Ar01 + Ar02) - (1 + Ar01 - Ar11)**2 / A20))
        h = R * T * (A10 + Ar01 + 1)
        # Print the results as a table row
        print(f"{T:<10}{rho / 1000:<15.2f}{p:<10.5f}{w:<10.3f}{cp:<15.3f}{cv:<15.3f}{h:<15.1f}")
        

        
# Run the main function if this script is executed
if __name__ == '__main__':
    main()
